# Supplementary material for: Dynamic redox and nutrient cycling response to climate forcing in the Mesoproterozoic ocean
Source: Nat Commun. 2023 Oct 20;14:6640. doi: 10.1038/s41467-023-41901-7 (PMC10589307; doi:10.1038/s41467-023-41901-7)
Supplement: Supplementary file 4 — Supplementary Dataset 1 [file 41467_2023_41901_MOESM4_ESM.xlsx]

## Sheet: Data 1
Analytical data including TOC, Fe speciation, trace element concentrations and pyrite sulfur isotopes. ND = Not determined.
ID	Depth	TOC	FeT	Fecarb	Feox	Femag	Fepy	FeHR/FeT	Fepy/FeHR	U	UEF	Mo	MoEF	Re	ReEF	Mn	MnEF	δ34S
	m	wt%	wt%	wt%	wt%	wt%	wt%			ppm		ppm		ppb		ppm		‰
SA-1	40.8	4.96	3.4	0.51	0.04	0.04	1.43	0.59	0.71	5.7	2. 3	14.8	10.8	29.3	81.5	53	0.1	-15.7
SA-2	40.81	4.54	3.5	0.71	0.04	0.05	1.03	0.52	0.56	5.8	2.2	15.4	10.9	29.9	80.6	54	0.1	-13.9
SA-3	40.82	4.57	3.4	0.64	0.04	0.05	1.93	0.78	0.73	6	2.3	15.4	10.9	30	80.7	54	0.1	-13.5
SA-4	40.82	4.38	2.9	0.66	0.04	0.05	2.01	0.95	0.73	5.3	2.4	11.5	9.7	23.8	76.1	54	0.1	-9.2
SA-5	40.83	4.64	3	0.53	0.04	0.05	1.88	0.83	0.75	5.2	2.3	9	7.3	19.7	60.1	85	0.2	-10.2
SA-6	40.84	4.21	3.2	0.53	0.03	0.05	1.8	0.75	0.75	5.4	2.3	8.4	6.4	16.7	48.7	115	0.2	-8.7
SA-7	40.85	3.05	2.9	0.55	0.04	0.05	1.37	0.69	0.68	4.5	2.3	8	7.5	14.8	52.8	101	0.2	-10.3
SA-8	40.86	2.43	3.2	0.58	0.04	0.07	1.28	0.62	0.65	4.8	2.2	13.6	11.4	27.4	86.7	67	0.1	-11.8
SA-9	40.86	2.7	3.9	0.66	0.04	0.08	1.22	0.51	0.61	6.1	2.3	17.5	12.1	33.1	87	74	0.1	-10.9
SA-10	40.87	4.13	3.6	0.71	0.05	0.06	1.82	0.73	0.69	6	2.2	15.6	10.7	31.1	81.4	69	0.1	-15.4
SA-11	40.88	4.28	3.4	0.75	0.05	0.06	2	0.84	0.7	5.3	2.3	15.4	12.3	30.9	93.5	68	0.1	-13.9
SA-12	40.89	4.23	3.2	0.64	0.05	0.05	1.55	0.72	0.68	4.9	2.3	13.7	12	27.9	92.7	61	0.1	-13.8
SA-13	40.9	4.46	3.4	0.79	0.05	0.06	2.06	0.87	0.7	5	2.3	16.1	13.5	27.6	88.1	100	0.2	-12.7
SA-14	40.9	4.11	3.6	0.65	0.04	0.06	1.94	0.75	0.72	5.6	2.4	13.4	10.5	25	74.2	86	0.2	-14.5
SA-16	40.92	3.82	3.5	0.82	0.05	0.07	1.79	0.78	0.66	5.4	2.4	13.5	10.8	24.7	75.4	70	0.1	-10.6
SA-17	40.93	3.5	3.5	0.67	0.04	0.07	0.77	0.44	0.5	5.3	2.3	12.6	10	22.8	69.1	85	0.2	-9.6
SA-18	40.94	2.87	3.2	0.73	0.04	0.08	1.32	0.68	0.61	4.9	2.3	8.7	7.7	16.9	56.2	92	0.2	-13.8
SA-19	40.94	3.09	2.7	0.56	0.04	0.07	1.12	0.66	0.63	5.2	2.3	6.6	5.4	18	56.3	87	0.2	-14.1
SA-20	40.95	4.71	3.2	0.61	0.04	0.06	0.99	0.76	0.71	6	2.4	13.9	10.2	32.9	92.3	59	0.1	-12
SB-1	331.4	0.07	5.9	0.23	1.52	0.57	0	0.39	0	1.8	0.9	0.9	0.9	1.7	6	67	0.2	ND
SB -2	331.48	0.08	5.5	0.23	1.29	0.5	0	0.37	0	1.8	0.9	1.4	1.3	5.5	19.5	65	0.2	ND
SB -3	331.5	0.08	5.8	0.26	1.57	0.52	0	0.41	0	1.7	0.9	2.1	2	1.6	5.7	65	0.2	ND
SB -4	331.53	0.07	4	0.26	0.24	0.27	0	0.19	0	1.9	1	1.2	1.2	2.1	7.6	72	0.2	ND
SB -5	331.59	0.07	3.5	0.28	0.08	0.22	0	0.17	0	2.4	1.2	1.6	1.5	3.7	13	64	0.2	ND
SB -6	331.61	0.07	3.8	0.24	0.08	0.18	0	0.13	0	2.3	1.1	1.1	1.1	1.5	5.1	64	0.1	ND
SB -7	331.65	0.08	3.6	0.25	0.07	0.19	0	0.14	0	3.3	1.7	1.4	1.4	2.7	9.7	64	0.2	ND
SB -8	331.67	0.09	3.5	0.21	0.08	0.17	0	0.13	0	2.9	1.4	1	0.9	2.6	8.9	63	0.1	ND
SB -9	331.68	0.09	3.6	0.22	0.08	0.17	0	0.13	0	2.6	1.3	0.2	0.2	2.3	8.2	59	0.1	ND
SB -11	331.74	0.08	3.8	0.25	0.09	0.2	0	0.14	0	2.5	1.2	1.1	1	1.7	5.9	67	0.2	ND
SB -12	331.77	0.08	5.2	0.26	1.03	0.48	0	0.34	0	1.8	0.9	0.3	0.2	1.5	5.4	69	0.2	ND
SB -13	331.8	0.07	6.9	0.21	2.24	0.63	0	0.45	0	1.6	0.8	0.3	0.3	1.3	4.8	62	0.2	ND
SB -14	331.85	0.07	7.4	0.21	2.71	0.91	0	0.52	0	1.6	0.9	0.3	0.3	1.3	4.8	60	0.1	ND
SB -15	331.86	0.06	6.4	0.21	2.1	0.67	0	0.46	0	1.5	0.7	1.5	1.4	1.5	5.4	61	0.1	ND
SB -16	331.89	0.07	7.4	0.2	2.65	0.77	0	0.49	0	1.5	0.8	2	1.9	1.5	5.2	64	0.1	ND
SB -17	331.93	0.06	6.1	0.24	1.71	0.7	0	0.44	0	1.5	0.8	1	1	1.4	4.9	67	0.2	ND
SB -18	331.96	0.07	3.7	0.25	0.2	0.24	0	0.19	0	1.9	0.9	0.2	0.2	1.5	5.3	60	0.1	ND
SB -19	331.97	0.08	3.6	0.21	0.08	0.16	0	0.13	0	2.5	1.2	0.2	0.2	2	6.7	65	0.1	ND
SB -20	332	0.07	3.7	0.26	0.09	0.16	0	0.14	0	2.2	1	1.6	1.4	3.3	11.2	60	0.1	ND
SB -21	332.03	0.09	3.5	0.27	0.07	0.21	0	0.16	0	3.2	1.7	0.2	0.2	1.6	5.9	62	0.2	ND
SB -22	332.08	0.08	3.2	0.26	0.08	0.19	0	0.16	0	3.2	1.7	1.2	1.2	2	7.4	59	0.1	ND
