# Supplementary material for: Dynamic redox and nutrient cycling response to climate forcing in the Mesoproterozoic ocean
Source: Nat Commun. 2023 Oct 20;14:6640. doi: 10.1038/s41467-023-41901-7 (PMC10589307; doi:10.1038/s41467-023-41901-7)
Supplement: Supplementary file 5 — Supplementary Dataset 2 [file 41467_2023_41901_MOESM5_ESM.xlsx]

## Sheet: Data2
Analytical data including major elements and P phases
ID	Al	Ti	Ti/Al	K	K/Al	P	P/Al	PFe	Pauth	Porg	Pdet	Preac	Preac/Al	TOC/	TOC/
	wt%	wt%		wt%		ppm	ppm/wt%	ppm	ppm	ppm	ppm	ppm		Porg	Preac
SA-1	7.2	0.29	0.04	3.1	0.43	771	107	12	483	73	347	569	79	1746	225
SA-2	7.43	0.3	0.04	3.18	0.43	751	101	15	198	71	538	284	38	1638	411
SA-3	7.44	0.31	0.04	3.24	0.44	827	111	12	244	76	413	332	45	1552	355
SA-4	6.27	0.26	0.04	2.77	0.44	656	105	12	380	78	321	469	75	1448	240
SA-5	6.53	0.25	0.04	2.87	0.44	622	95	13	262	77	454	353	54	1553	339
SA-6	6.87	0.27	0.04	3.08	0.45	601	87	12	231	75	415	317	46	1449	342
SA-7	5.59	0.22	0.04	2.51	0.45	525	94	17	60	66	459	143	26	1195	551
SA-8	6.32	0.24	0.04	2.71	0.43	675	107	12	35	58	435	105	17	1081	595
SA-9	7.61	0.31	0.04	3.32	0.44	824	108	17	28	62	485	106	14	1121	655
SA-10	7.64	0.31	0.04	3.29	0.43	767	100	22	164	78	511	265	35	1359	403
SA-11	6.61	0.27	0.04	2.87	0.43	698	106	18	221	64	442	302	46	1738	365
SA-12	6.01	0.25	0.04	2.64	0.44	673	112	18	245	64	363	326	54	1710	334
SA-13	6.25	0.27	0.04	2.78	0.44	691	111	18	222	67	416	307	49	1712	375
SA-14	6.74	0.29	0.04	3	0.45	747	111	15	228	69	530	312	46	1532	340
SA-16	6.55	0.29	0.04	2.94	0.45	723	110	20	176	70	511	265	40	1413	371
SA-17	6.59	0.28	0.04	2.87	0.44	710	108	18	25	67	620	110	17	1355	820
SA-18	6	0.26	0.04	2.74	0.46	619	103	16	29	56	535	102	17	1310	728
SA-19	6.38	0.26	0.04	2.81	0.44	672	105	17	83	57	528	157	25	1393	508
SA-20	7.13	0.3	0.04	3.07	0.43	823	115	19	343	77	480	438	61	1585	277
SB-1	5.71	0.49	0.09	4.26	0.75	164	29	4	36	69	14	109	19	25	16
SB-2	5.61	0.49	0.09	4.2	0.75	179	32	4	22	71	18	98	17	27	20
SB-3	5.62	0.48	0.09	4.15	0.74	161	29	4	30	70	14	105	19	28	19
SB-4	5.57	0.49	0.09	4.17	0.75	342	61	5	116	79	39	200	36	21	8
SB-5	5.66	0.52	0.09	3.98	0.7	383	68	5	234	62	42	301	53	31	6
SB-6	5.72	0.5	0.09	4.38	0.77	192	34	2	64	74	15	140	24	25	13
SB-7	5.59	0.56	0.1	3.88	0.69	172	31	2	56	66	16	125	22	32	17
SB-8	5.83	0.54	0.09	4.12	0.71	168	29	6	34	74	13	114	20	30	19
SB-9	5.63	0.51	0.09	4.35	0.77	169	30	2	27	83	13	112	20	28	20
SB-11	5.93	0.48	0.08	4.22	0.71	173	29	2	46	59	16	108	18	36	19
SB-12	5.68	0.48	0.08	4.11	0.72	166	29	4	36	78	17	119	21	25	16
SB-13	5.5	0.47	0.09	4.15	0.75	163	30	6	17	75	14	98	18	25	19
SB-14	5.41	0.46	0.09	4.18	0.77	155	29	7	21	72	13	100	18	27	19
SB-15	5.6	0.47	0.08	3.9	0.7	195	35	9	49	73	28	131	23	22	12
SB-16	5.73	0.46	0.08	4.24	0.74	156	27	0	14	112	82	126	22	15	13
SB-17	5.64	0.49	0.09	3.98	0.71	152	27	0	21	130	74	152	27	13	11
SB-18	5.77	0.49	0.08	4.02	0.7	151	26	3	20	63	14	86	15	30	22
SB-19	6.06	0.53	0.09	4.38	0.72	299	49	5	132	74	26	211	35	30	10
SB-20	5.95	0.51	0.09	4.35	0.73	202	34	3	60	74	23	137	23	26	14
SB-21	5.41	0.52	0.1	3.85	0.71	140	26	2	39	50	15	91	17	44	24
SB-22	5.48	0.55	0.1	3.7	0.68	302	55	4	169	54	35	227	41	39	9
